# Supplementary material for: The ADHD deficit in school performance across sex and parental education: A prospective sibling‐comparison register study of 344,152 Norwegian adolescents
Source: JCPP Adv. 2022 Feb 12;2(1):e12064. doi: 10.1002/jcv2.12064 (PMC10242882; doi:10.1002/jcv2.12064)
Supplement: Supplementary file 1 — Supplementary Material S1 [file JCV2-2-e12064-s001.zip]

Archive with 24 entries (22 files):
- Supporting Information/
- Supporting Information/Appendix S1_ComparisonJangmo.docx
- Supporting Information/ComparisonJangmoScript.R
- Supporting Information/Supplementary Figures.docx
- Supporting Information/Supplementary Tables/
- Supporting Information/Supplementary Tables/Overview of Supplementary Tables.docx
- Supporting Information/Supplementary Tables/Table S1.docx
- Supporting Information/Supplementary Tables/Table S10.html
- Supporting Information/Supplementary Tables/Table S11.html
- Supporting Information/Supplementary Tables/Table S12.html
- Supporting Information/Supplementary Tables/Table S13.html
- Supporting Information/Supplementary Tables/Table S14.html
- Supporting Information/Supplementary Tables/Table S15.html
- Supporting Information/Supplementary Tables/Table S16.html
- Supporting Information/Supplementary Tables/Table S17.html
- Supporting Information/Supplementary Tables/Table S18.html
- Supporting Information/Supplementary Tables/Table S2.docx
- Supporting Information/Supplementary Tables/Table S3.html
- Supporting Information/Supplementary Tables/Table S4.html
- Supporting Information/Supplementary Tables/Table S5.html
- Supporting Information/Supplementary Tables/Table S6.html
- Supporting Information/Supplementary Tables/Table S7.html
- Supporting Information/Supplementary Tables/Table S8.html
- Supporting Information/Supplementary Tables/Table S9.html
