# Supplementary material for: The ADHD deficit in school performance across sex and parental education: A prospective sibling‐comparison register study of 344,152 Norwegian adolescents
Source: JCPP Adv. 2022 Feb 12;2(1):e12064. doi: 10.1002/jcv2.12064 (PMC10242882; doi:10.1002/jcv2.12064)
Supplement: Supplementary file 1 — Supplementary Material S1 [file JCV2-2-e12064-s001.zip › Supporting Information/ComparisonJangmoScript.R]

library(tidyverse)
library(ggstance)
library(sjPlot)


# From Table S3 in Jangmo et al (2019) "Attention-Deficit/Hyperactivity Disorder, School Performance, and Effect of Medication"
jangmo <- data.frame(matrix(
  c(-2.32,	10.61,	13.79,	  5.31,	   4.34,
    -3.53,	 8.15,	12.71,	  5.47,	   4.91,
    -3.86,	 7.14,	12.08,	  5.64,	   5.00,
    -3.22,	 8.76,	12.96,	  5.30,	   4.76,
    -2.63,	10.60,  13.98,	  5.13,	   4.21,
    -2.55,	10.35,  13.69,	  5.69,	   4.84,
    -1.64,	11.80,  13.98,	  4.93,	   4.37,
    -3.33,	 8.56,	12.89,	  5.29,	   4.75,
    -3.24,	 8.95,	13.15,	  5.45,	   4.86,
    -2.89,	10.17,  14.00,	  5.03,	   4.51,
    -3.14,	 8.22,	12.27,	  5.36,	   4.85,
    -2.67,	 7.65,	11.00,	  5.66,	   5.66,
    -2.64,	10.15,  13.64,	  5.65,	   4.52,
    -3.99,	 9.25,	14.01,	  6.00,	   5.06,
    -3.83,	 7.47,	12.33,	  5.68,	   4.99,
    -3.21,	 8.81,	13.09,	  5.35,	   4.73,
    -2.57,	 9.70,	13.23,	  4.89,	   4.44,
    -1.81,	10.22,  12.79,	  4.57,	   4.10,
    -3.11,	 8.96,	12.96,	  5.30,	   4.47),
    ncol=5, nrow = 19, byrow = TRUE, 
  dimnames = list(NULL, c("beta", "m1", "m2", "SD1", "SD2")))) # 1 = ADHD, 2 = Non-ADHD

jangmo <- jangmo %>% cbind(data.frame( subject = c( "Art",
                                            "Biology",
                                            "Chemistry",
                                            "Civics",
                                            "Crafts",
                                            "English",
                                            "English weighted test",
                                            "Geography",
                                            "History",
                                            "Home and consumer studies",
                                            "Mathematics",
                                            "Mathematics weighted test",
                                            "Music",
                                            "Physical education and health",
                                            "Physics",
                                            "Religion",
                                            "Swedish",
                                            "Swedish weighted test",
                                            "Technology")))


p <- 0.044 # Prevalence of ADHD


jangmo <- jangmo %>% 
  mutate(mc = p * m1 + (1-p) * m2) %>% 
  mutate(sdc = sqrt(p * (SD1^2 + (m1-mc)^2) + (1-p) * (SD2^2 + (m2-mc)^2))) %>% 
  filter(!grepl("test", subject))

jangmo <- mutate(jangmo, coef = beta / mean(jangmo$sdc))


# Coefficients from the current paper's Supplementary Table S5 Regression Table - Individual School Subjects (Fully Adjusted Models)
sunde <- data.frame(coef = c(mean(c(-0.69, -0.72, -0.62)),	
                             mean(c(-0.70, -0.62)), 
                             -0.82,	
                             -0.80,	
                             -0.80,	
                             -0.81,	
                             -0.60,	
                             -0.55,	
                             -0.57,	
                             -0.47),
                    subject = c("Norwegian (average)",
                                "English (average)",
                                "Mathematics",
                                "Science",
                                "Social Studies",
                                "Religion",
                                "Sports",
                                "Food and Health",
                                "Music",
                                "Arts and Crafts"))

dt <- data.frame(subject = c("Norwegian/Swedish",
                             "English",
                             "Mathematics",
                             "Natural Science",
                             "Social Studies",
                             "Religion",
                             "Sports / Physical Education",
                             "Food and Health / Home and Consumer Studies",
                             "Music",
                             "Arts and Crafts"),
                 sunde = sunde[,1],
                 jangmo = NA)


dt[match("Norwegian/Swedish",                           dt$subject),"jangmo"] <-      jangmo[match("Swedish",jangmo$subject),"coef"] 
dt[match("English",                                     dt$subject),"jangmo"] <-      jangmo[match("English",jangmo$subject),"coef"]
dt[match("Mathematics",                                 dt$subject),"jangmo"] <-      jangmo[match("Mathematics",jangmo$subject),"coef"]
dt[match("Natural Science",                             dt$subject),"jangmo"] <- mean(jangmo[match(c("Biology", "Chemistry", "Physics", "Technology"),jangmo$subject),"coef"])
dt[match("Social Studies",                              dt$subject),"jangmo"] <- mean(jangmo[match(c("Geography", "History", "Civics"),jangmo$subject),"coef"])
dt[match("Religion",                                    dt$subject),"jangmo"] <-      jangmo[match("Religion",jangmo$subject),"coef"]
dt[match("Sports / Physical Education",                 dt$subject),"jangmo"] <-      jangmo[match("Physical education and health",jangmo$subject),"coef"]
dt[match("Food and Health / Home and Consumer Studies", dt$subject),"jangmo"] <-      jangmo[match("Home and consumer studies", jangmo$subject),"coef"]
dt[match("Music",                                       dt$subject),"jangmo"] <-      jangmo[match("Music",jangmo$subject),"coef"]
dt[match("Arts and Crafts",                             dt$subject),"jangmo"] <- mean(jangmo[match(c("Art", "Crafts"),jangmo$subject),"coef"])


colnames(dt)[c(2,3)] <- c("Current Paper", "Jangmo et al (2019)")


dt <- dt %>% pivot_longer(cols = c("Current Paper", "Jangmo et al (2019)"), names_to = "paper", values_to = "coef")

dt[,4] <- c(rep("Language",4), rep("Theoretical", 8), rep("Practical",8))


colnames(dt)[c(1,4)] <- c("dep", "subject_type")

dt$dep <- fct_rev(factor(dt$dep, levels = unique(dt$dep)))
dt$subject_type <- factor(dt$subject_type, levels = unique(dt$subject_type))


(plot <- ggplot(data = dt,
               aes(y = dep,
                   x = coef,
                   shape = paper,
                   color = paper)) +
  
  geom_vline(xintercept = 0, color = "darkgrey", linetype = "solid") +
  
  geom_point(size = 4, position = position_dodge2v(height = .25)) +
  
  labs(x = "The ADHD deficit on Grades (z-score)",
       color = "Paper:",
       shape = "Paper:",
       y = NULL) +
  
  scale_shape_manual(values = c(17,16)) +
  
  scale_color_manual(values = sjplot_pal(pal = "metro")[c(2,1)]) +
  
  facet_grid(vars(subject_type),
             scales = "free_y",
             space = "free") +
  
  scale_x_continuous(breaks = seq(-1.25,0,.25), limits = c(-1.25,0)) +
  
  theme_bw() +
    
  theme(
    legend.pos = c(0.78,0.57),
    legend.background = element_rect(fill = "white", colour = "grey20"),
    text = element_text(family = "serif", size = 20),
    legend.title = element_text(size = 18, hjust = 0.5),
    axis.title.x = element_text(size = 17),
    strip.background = element_rect(fill = "white"),
    strip.placement = "outside"
  )
)


ggsave(file = "[INSERT SAVE FILE DIRECTORY HERE]",
       plot = plot,
       device = "svg",
       width = 30,
       height = 12,
       units = "cm")
